# Supplementary material for: The new allosteric inhibitor asciminib is susceptible to resistance mediated by ABCB1 and ABCG2 overexpression in vitro
Source: Oncotarget. 2018 Feb 3;9(17):13423–37. doi: 10.18632/oncotarget.24393 (PMC5862588; doi:10.18632/oncotarget.24393)
Supplement: Supplementary file 2 [file oncotarget-09-13423-s002.xlsx]

## Sheet: Sheet1
Supplementary Table 1: Combination indices for asciminib combined with TKIs as well as the dose effects of drugs alone
Combination Inhibitors
Cell Line	Inhibitor	Dose (nM)	Effect*	CI
K562 Control	asciminib +200 nM imatinib	0	1
		0.5	0.9895	2.026
		1	0.9891	2.187
		5	0.9693	2.411
		10	0.8998	2.138
		15	0.7806	1.917
		17.5	0.7779	2.133
		20	0.5437	1.497
		25	0.291	1.133
		30	0.1495	0.915
		40	0.0724	0.821
		50	0.0234	0.599
		100	0.0056	0.597
		500	0
K562 Control	asciminib +400 nM imatinib	0	1
		0.5	0.9144	1.689
		1	0.9132	1.753
		2.5	0.9416	2.331
		5	0.7797	1.525
		10	0.4767	1.147
		15	0.2981	1.025
		17.5	0.2495	1.009
		20	0.1713	0.897
		25	0.08	0.719
		30	0.0449	0.627
		40	0.0154	0.482
		50	0.0132	0.532
		100	0.0057	0.649
		500	0
K562 Control	asciminib +15 nM nilotinib	0	1
		0.5	0.5621	1.065
		1	0.5976	1.156
		2.5	0.5911	1.238
		5	0.577	1.362
		10	0.4055	1.266
		15	0.1966	0.987
		17.5	0.3756	1.522
		20	0.1686	1.047
		25	0.1003	0.924
		30	0.0699	0.872
		40	0.0262	0.681
		50	0.0225	0.74
		500	0
K562 10 μM asciminib	asciminib +1 μM imatinib	0	1
		100	0.9907	2.871
		250	0.985	2.488
		350	0.9849	2.521
		500	0.9859	2.647
		750	0.9802	2.418
		1000	0.9878	3.019
		2500	0.9641	2.321
		5000	0.858	1.492
		10 000	0.5742	0.968
		25 000	0.0903	0.418
		50 000	0
K562 10 μM asciminib	asciminib +2 μM imatinib	0	1
		100	0.8833	2.296
		250	0.6759	1.494
		500	0.5311	1.211
		1000	0.4086	1.032
		2500	0.3263	0.938
		5000	0.2701	0.889
		7500	0.2145	0.826
		10 000	0.2065	0.841
		20 000	0.1237	0.746
		30 000	0.0953	0.729
		40 000	0.019	0.388
		50 000	0
K562 10 μM asciminib	asciminib +150 nM nilotinib	0	1
		250	0.9991	23.28
		500	0.8564	2.321
		1000	0.7907	1.928
		2500	0.6327	1.417
		5000	0.4851	1.145
		7500	0.3897	1.008
		10 000	0.3324	0.941
		20 000	0.2	0.792
		30 000	0.1112	0.636
		40 000	0.0444	0.425
		50 000
Single Inhibitors
Cell Line	Inhibitor	Dose (nM)	Effect*
K562 Control	asciminib	0	1
		2.5	0.9597
		5	0.9349
		10	0.97
		20	0.6982
		25	0.457
		30	0.2847
		40	0.1291
		50	0.0789
		75	0.0208
		100	0.0114
		500	0
K562 Control	imatinib	0	1
		100	0.913
		200	0.9491
		400	0.9888
		500	0.7864
		600	0.8608
		700	0.4485
		750	0.3803
		800	0.3061
		900	0.1838
		1000	0.1653
		1250	0.0438
		1500	0.0139
		2000	0
K562 Control	nilotinib	0	1
		2.5	0.933
		5	0.9855
		15	0.863
		17.5	0.6893
		20	0.5223
		25	0.2298
		30	0.1308
		40	0.0643
		50	0.0286
		75	0.0078
		100	0.0036
		500	0
K562 10 μM asciminib	asciminib	0	1
		500	0.9918
		1000	0.9943
		2500	0.9841
		5000	0.9854
		7500	0.9774
		10 000	0.9635
		12 500	0.9534
		15 000	0.9071
		17 500	0.8506
		20 000	0.8297
		22 500	0.8325
		25 000	0.7591
		27 500	0.6602
		30 000	0.4619
		35 000	0.2097
		40 000	0.1319
		45 000	0.0452
		50 000	0
K562 10 μM asciminib	imatinib	0	1
		200	0.9898
		300	0.9972
		2000	0.7589
		2250	0.5834
		2500	0.4498
		2750	0.312
		3000	0.2707
		3500	0.1259
		4000	0.0427
		5000	0.0058
		6000	0.0176
		8000	0.0068
		10 000	0
K562 10 μM asciminib	nilotinib	0	1
		5	0.9955
		10	0.9995
		15	0.9969
		75	0.6728
		125	0.6699
		150	0.7086
		175	0.5845
		200	0.4982
		225	0.2531
		250	0.3488
		300	0.1126
		350	0.0841
		400	0.0471
		500	0.0439
		1000	0.0053
		2500	0
CI=Combination Index; TKI=tyrosine kinase inhibitor; greyed out values were excluded due to requirements for CalcuSyn analyses
*Effect is normalized live cells staining negative for Annexin V and 7-AAD
CI<1 synergistic (bold text); CI=1 additive (italicized text); CI>1 antagonistic (normal text)
Effect per dose for experiment replicates was averaged and the mean effect per dose used in the table and for CalcuSyn analyses
